# Supplementary material for: N- and O-glycans in Unfertilized Chum Salmon (Oncorhynchus keta) Eggs Using Glycomic Techniques
Source: Int J Mol Sci. 2026 May 21;27(10):4646. doi: 10.3390/ijms27104646 (PMC13207093; doi:10.3390/ijms27104646)
Supplement: Supplementary file 1 [file ijms-27-04646-s001.zip]

Archive with 1 entries (1 files):
- Supporting Information_Kurogochi 260521.pdf
